# Supplementary material for: Evaluation of Strategies to Fight COVID-19: The French Paradigm
Source: J Clin Med. 2021 Jun 30;10(13):2942. doi: 10.3390/jcm10132942 (PMC8268313; doi:10.3390/jcm10132942)
Supplement: Supplementary file 1 [file jcm-10-02942-s001.zip]

Archive with 1 entries (1 files):
- jcm-1229028-supplementary.pdf
